# Supplementary material for: Longer TOMM40 poly-T variants associated with higher FDDNP-PET medial temporal tau and amyloid binding
Source: PLoS One. 2018 Dec 5;13(12):e0208358. doi: 10.1371/journal.pone.0208358 (PMC6281258; doi:10.1371/journal.pone.0208358)
Supplement: S1 Table — (XLSX) [file pone.0208358.s001.xlsx]

## Sheet: Data
Subject	Sex	Race	Edu	Age	MMSE	TOMM40_1	TOMM40_2	DDNPMTL	APOE	e4grp	long	short	tommgp	newgrp
9527	F	Caucasian	15	70	29	29	35	1.141	E3/E4	E4	VL >=30	L 21-29	L/VL	E4
9625	M	Caucasian	22	62	30	16	16	1.14301	E3/E3	Non-E4	S <=20	S <=20	S/S	NonE4_S/S
9690	M	Caucasian	14	62	30	33	35	1.09571	E3/E3	Non-E4	VL >=30	VL >=30	VL/VL	NonE4_VL/VL
9722	M	African-Am	20	64	29	16	28	1.1538	E3/E4	E4	L 21-29	S <=20	S/L	E4
9723	M	Caucasian	14	86	30	29	34	1.143	E3/E4	E4	VL >=30	L 21-29	L/VL	E4
9733	M	Asian-Am	24	70	28	28	28	1.098	E4/E4	E4	L 21-29	L 21-29	L/L	E4
9735	F	Caucasian	14	64	30	16	32	1.22937	E3/E3	Non-E4	VL >=30	S <=20	S/VL	NonE4_S/VL
9871	M	Caucasian	20	71	30	16	28	1.13974	E3/E4	E4	L 21-29	S <=20	S/L	E4
9998	F	Caucasian	16	59	30	16	33	1.12276	E3/E3	Non-E4	VL >=30	S <=20	S/VL	NonE4_S/VL
10010	F	Caucasian	18	68	30	29	34	1.1317	E3/E4	E4	VL >=30	L 21-29	L/VL	E4
10021	F	Caucasian	18	69	28	29	38	1.06594	E3/E4	E4	VL >=30	L 21-29	L/VL	E4
10061	F	Caucasian	18	77	30	16	21	1.09218	E3/E4	E4	L 21-29	S <=20	S/L	E4
10065	M	Caucasian	16	47	28	29	33	1.13851	E3/E4	E4	VL >=30	L 21-29	L/VL	E4
10069	F	Caucasian	15	87	27	28	35	1.19792	E3/E4	E4	VL >=30	L 21-29	L/VL	E4
10076	F	Caucasian	12	48	29	32	33	1.05017	E3/E3	Non-E4	VL >=30	VL >=30	VL/VL	NonE4_VL/VL
10090	F	Caucasian	14	54	27	16	28	1.16125	E3/E4	E4	L 21-29	S <=20	S/L	E4
10097	M	Caucasian	18	64	30	16	35	1.11091	E3/E3	Non-E4	VL >=30	S <=20	S/VL	NonE4_S/VL
10112	F	Caucasian	19	49	28	16	16	1.07734	E3/E3	Non-E4	S <=20	S <=20	S/S	NonE4_S/S
10114	F	Caucasian	14	64	29	27	33	1.16202	E3/E4	E4	VL >=30	L 21-29	L/VL	E4
10145	M	Caucasian	23	67	29	16	21	1.13988	E3/E4	E4	L 21-29	S <=20	S/L	E4
10154	F	Caucasian	18	56	29	16	16	1.05411	E3/E3	Non-E4	S <=20	S <=20	S/S	NonE4_S/S
10159	F	Caucasian	13	72	26	32	34	1.20439	E3/E3	Non-E4	VL >=30	VL >=30	VL/VL	NonE4_VL/VL
10190	M	Caucasian	17	85	29	16	16	1.0249	E3/E3	Non-E4	S <=20	S <=20	S/S	NonE4_S/S
10196	F	Caucasian	22	66	30	16	16	1.06165	E3/E3	Non-E4	S <=20	S <=20	S/S	NonE4_S/S
10199	F	Caucasian	16	72	27	32	36	1.18068	E3/E3	Non-E4	VL >=30	VL >=30	VL/VL	NonE4_VL/VL
10203	F	2+Races	16	54	30	16	33	1.11254	E3/E3	Non-E4	VL >=30	S <=20	S/VL	NonE4_S/VL
10208	F	Caucasian	18	46	30	34	35	1.07066	E3/E3	Non-E4	VL >=30	VL >=30	VL/VL	NonE4_VL/VL
10210	M	Caucasian	19	66	30	16	28	1.18176	E3/E4	E4	L 21-29	S <=20	S/L	E4
10212	M	Caucasian	16	72	27	31	35	1.10684	E2/E3	Non-E4	VL >=30	VL >=30	VL/VL	NonE4_VL/VL
10213	F	Caucasian	20	54	29	33	35	1.10142	E3/E3	Non-E4	VL >=30	VL >=30	VL/VL	NonE4_VL/VL
10214	F	Caucasian	16	49	30	16	35	1.10049	E3/E3	Non-E4	VL >=30	S <=20	S/VL	NonE4_S/VL
10216	M	Caucasian	16	60	29	16	34	1.1563	E2/E3	Non-E4	VL >=30	S <=20	S/VL	NonE4_S/VL
10217	F	Caucasian	18	59	30	16	35	1.15275	E3/E3	Non-E4	VL >=30	S <=20	S/VL	NonE4_S/VL
10220	F	Caucasian	14	65	29	28	28	1.10096	E4/E4	E4	L 21-29	L 21-29	L/L	E4
10221	M	Caucasian	18	65	27	32	36	1.234	E3/E3	Non-E4	VL >=30	VL >=30	VL/VL	NonE4_VL/VL
10223	M	Caucasian	22	58	25	21	32	1.17898	E3/E4	E4	VL >=30	L 21-29	L/VL	E4
10224	M	Caucasian	18	54	28	16	33	1.13029	E3/E3	Non-E4	VL >=30	S <=20	S/VL	NonE4_S/VL
10227	F	Caucasian	14	68	30	28	34	1.14496	E3/E4	E4	VL >=30	L 21-29	L/VL	E4
10229	M	Caucasian	18	57	30	16	28	1.17312	E3/E4	E4	L 21-29	S <=20	S/L	E4
10238	M	Caucasian	16	52	28	21	29	1.08617	E4/E4	E4	L 21-29	L 21-29	L/L	E4
10241	M	Caucasian	20	65	29	16	16	1.0789	E3/E3	Non-E4	S <=20	S <=20	S/S	NonE4_S/S
10243	M	Caucasian	16	76	29	27	31	1.12743	E2/E4	E4	VL >=30	L 21-29	L/VL	E4
10246	F	Caucasian	18	70	27	27	28	1.14312	E4/E4	E4	L 21-29	L 21-29	L/L	E4
10247	F	Caucasian	18	63	30	16	27	1.0293	E3/E4	E4	L 21-29	S <=20	S/L	E4
10250	F	Caucasian	13	63	27	16	16	1.17483	E3/E3	Non-E4	S <=20	S <=20	S/S	NonE4_S/S
10252	M	Caucasian	20	60	30	27	33	1.16299	E3/E4	E4	VL >=30	L 21-29	L/VL	E4
10261	F	Caucasian	13	53	29	16	16	1.16004	E3/E3	Non-E4	S <=20	S <=20	S/S	NonE4_S/S
10267	M	Caucasian	18	59	28	16	21	1.15246	E3/E4	E4	L 21-29	S <=20	S/L	E4
10268	F	Caucasian	17	61	30	16	33	1.03061	E2/E2	Non-E4	VL >=30	S <=20	S/VL	NonE4_S/VL
10270	F	Caucasian	11	49	30	32	36	1.07903	E3/E3	Non-E4	VL >=30	VL >=30	VL/VL	NonE4_VL/VL
10275	F	Caucasian	18	63	30	16	32	1.17242	E2/E3	Non-E4	VL >=30	S <=20	S/VL	NonE4_S/VL
10276	F	Caucasian	17	40	30	16	27	1.07924	E3/E4	E4	L 21-29	S <=20	S/L	E4
10277	F	Caucasian	20	76	30	16	27	1.15113	E3/E4	E4	L 21-29	S <=20	S/L	E4
10278	F	Caucasian	14	60	29	16	34	1.18209	E3/E3	Non-E4	VL >=30	S <=20	S/VL	NonE4_S/VL
10281	F	Caucasian	22	72	29	16	34	1.14521	E3/E3	Non-E4	VL >=30	S <=20	S/VL	NonE4_S/VL
10282	F	Asian-Am	14	48	28	16	27	1.13829	E3/E4	E4	L 21-29	S <=20	S/L	E4
10283	M	Caucasian	16	63	28	16	16	1.12729	E3/E3	Non-E4	S <=20	S <=20	S/S	NonE4_S/S
10289	M	Asian-Am	14	47	30	16	16	1.02018	E2/E3	Non-E4	S <=20	S <=20	S/S	NonE4_S/S
10294	F	Asian-Am	18	46	29	16	16	1.10859	E3/E3	Non-E4	S <=20	S <=20	S/S	NonE4_S/S
10295	F	Caucasian	14	46	30	16	33	1.11975	E2/E3	Non-E4	VL >=30	S <=20	S/VL	NonE4_S/VL
10299	M	Caucasian	19	76	30	16	28	1.00715	E3/E4	E4	L 21-29	S <=20	S/L	E4
10301	M	Caucasian	20	85	28	31	35	1.11981	E2/E3	Non-E4	VL >=30	VL >=30	VL/VL	NonE4_VL/VL
10306	M	Caucasian	18	71	29	27	33	1.03072	E2/E4	E4	VL >=30	L 21-29	L/VL	E4
10309	M	Caucasian	14	70	26	16	28	1.15805	E3/E4	E4	L 21-29	S <=20	S/L	E4
10316	M	Caucasian	18	69	29	32	35	1.15876	E3/E3	Non-E4	VL >=30	VL >=30	VL/VL	NonE4_VL/VL
10336	M	Caucasian	18	64	28	16	32	1.17115	E3/E3	Non-E4	VL >=30	S <=20	S/VL	NonE4_S/VL
10338	F	Latino	18	70	28	32	35	1.11146	E3/E3	Non-E4	VL >=30	VL >=30	VL/VL	NonE4_VL/VL
50034	F	Caucasian	16	66	30	33	35	1.14263	E3/E3	Non-E4	VL >=30	VL >=30	VL/VL	NonE4_VL/VL
